# Supplementary material for: Community perceptions on the factors in the social food environment that influence dietary behaviour in cities of Kenya and Ghana: a Photovoice study
Source: Public Health Nutr. 2022 Oct 28;26(3):661–73. doi: 10.1017/S1368980022002270 (PMC9989710; doi:10.1017/S1368980022002270)
Supplement: Supplementary file 1 [file S1368980022002270sup.zip]

Archive with 2 entries (2 files):
- S1368980022002270sup002.docx
- S1368980022002270sup003.docx
